# Supplementary material for: High levels of population genetic differentiation in the American crocodile (Crocodylus acutus)
Source: PLoS One. 2020 Jul 2;15(7):e0235288. doi: 10.1371/journal.pone.0235288 (PMC7332040; doi:10.1371/journal.pone.0235288)
Supplement: S1 Table — (XLS) [file pone.0235288.s001.xls]

## Sheet: Microsatellite genotypes
Population	Allele A	Allele B	Allele A	Allele B	Allele A	Allele B	Allele A	Allele B	Allele A	Allele B	Allele A	Allele B	Allele A	Allele B	Allele A	Allele B	Allele A	Allele B	Allele A	Allele B	Allele A	Allele B
Pop	Cj16		Cj18		CJ20		Cj35		Cj109		Cj119		Cj127		Cj131		CU5123		CUJ131		CUD68
Everglades EV_001	152	152	201	201	201	201	166	166	366	400	178	178	362	364	208	214	201	201	176	186	103	103
Everglades EV_002	152	156	201	201	201	201	164	166	396	396	178	182	358	362	214	214	201	201	180	184	103	103
Everglades EV_003	156	156	201	201	201	201	166	166	370	370	178	182	376	376	214	214	201	201	174	180	103	103
Everglades EV_004	152	152	201	201	201	201	164	166	370	398	184	184	356	358	214	214	203	205	180	180	105	109
Everglades EV_005	152	166	201	201	201	201	164	164	398	400	182	182	362	374	216	216	201	201	182	184	103	103
Everglades EV_006	152	154	201	201	167	173	164	166	374	374	178	178	354	372	208	214	209	221	176	184	103	103
Everglades EV_007	152	152	201	201	171	171	164	166	370	374	178	178	372	382	208	214	201	223	184	184	103	107
Everglades EV_008	154	166	201	203	167	171	164	166	370	374	174	184	362	362	214	214	219	223	174	180	103	107
Everglades EV_009	154	156	201	201	167	177	166	166	370	370	182	182	362	362	214	216	201	201	174	184	103	107
Everglades EV_010	152	156	201	203	177	177	164	164	374	374	178	178	340	362	214	214	209	221	180	180	103	107
Everglades EV_011	152	152	201	201	171	171	164	166	370	374	178	178	372	372	208	214	201	223	180	180	103	107
Everglades EV_012	152	156	201	201	171	177	166	166	370	374	174	174	340	364	216	216	219	223	180	184	103	107
Everglades EV_013	154	166	201	201	171	177	164	166	378	378	184	188	344	362	214	214	201	201	174	184	103	105
Everglades EV_014	152	174	203	203	171	201	166	166	376	380	178	184	340	362	214	214	209	221	180	184	103	107
Everglades EV_015	152	154	201	201	171	171	166	166	382	382	174	184	360	374	216	216	201	223	174	180	103	107
Everglades EV_016	152	154	201	201	179	201	164	166	378	378	174	184	374	392	216	216	219	223	174	184	103	107
Everglades EV_017	152	152	201	201	171	201	164	166	374	374	184	184	360	374	214	214	201	201	180	184	103	109
Everglades EV_018	132	154	201	203	167	171	164	166	374	374	178	178	364	376	214	214	201	201	180	180	103	107
Everglades EV_019	152	156	203	203	167	171	164	164	370	374	178	178	340	340	214	214	201	223	174	180	103	107
Everglades EV_020	152	152	201	203	171	201	166	166	370	374	184	184	374	376	214	214	219	223	180	180	103	107
Everglades EV_021	152	152	201	201	179	201	164	166	370	374	178	178	374	392	214	214	201	201	182	184	103	107
Everglades EV_022	152	166	201	203	171	171	164	166	370	374	174	174	362	374	214	214	209	221	180	180	103	107
Everglades EV_023	152	154	201	203	171	177	164	166	370	374	174	182	340	362	214	214	201	223	180	184	103	107
Everglades EV_024	152	152	201	203	171	201	164	166	370	370	174	182	340	362	214	214	219	223	180	184	103	107
Everglades EV_025	152	152	201	203	171	179	166	166	374	374	174	182	364	372	216	216	201	201	180	180	103	107
Everglades EV_026	152	154	201	203	171	179	166	166	374	374	174	184	358	392	214	216	201	201	180	180	103	107
Everglades EV_027	152	166	201	201	167	201	164	164	370	374	174	182	340	364	214	214	201	223	180	184	103	107
Everglades EV_028	152	166	201	201	171	171	166	166	370	370	178	178	358	374	214	214	219	223	180	184	103	103
Everglades EV_029	132	152	201	203	167	171	164	166	370	370	178	178	360	374	214	214	201	201	180	184	103	107
Everglades EV_030	132	152	199	201	167	171	166	166	370	370	180	180	340	358	214	214	201	201	174	184	103	107
Everglades EV_031	152	154	201	201	177	201	164	164	370	370	180	180	358	374	214	214	201	223	180	184	103	109
Everglades EV_032	152	152	201	201	177	201	164	166	368	368	182	182	340	362	214	214	219	223	180	184	103	107
Everglades EV_033	152	164	201	201	171	171	164	166	368	374	174	182	356	358	214	214	201	201	180	180	103	109
Everglades EV_034	152	152	201	201	177	201	164	164	370	374	180	186	340	362	214	214	201	201	180	184	103	107
Everglades EV_035	152	154	201	201	171	179	166	166	370	370	180	180	374	376	216	216	219	223	180	184	105	109
Pop	Cj16		Cj18		CJ20		Cj35		Cj109		Cj119		Cj127		Cj131		CU5123		CUJ131		CUD68
Belize BE_001	174	184	203	203	171	171	166	166	366	380	174	178	340	360	214	214	201	201	180	180	103	107
Belize BE_002	166	182	201	201	171	171	166	166	380	380	174	178	374	374	214	214	201	209	180	180	103	107
Belize BE_003	152	174	199	199	169	169	166	166	376	380	174	178	340	362	214	214	201	201	180	184	103	107
Belize BE_004	152	184	199	201	171	171	166	166	366	370	178	178	340	376	214	214	201	201	180	180	103	107
Belize BE_005	174	182	201	203	171	171	166	166	370	380	174	178	374	374	214	214	209	219	180	184	103	125
Belize BE_006	154	162	201	203	171	171	166	166	370	380	174	174	374	374	214	214	209	219	180	180	103	107
Belize BE_007	152	174	201	201	171	171	166	166	370	380	174	178	374	374	214	214	209	219	180	184	105	107
Belize BE_008	174	184	199	201	203	205	166	166	370	380	174	178	372	374	214	214	209	219	180	184	103	107
Belize BE_009	152	184	201	203	171	171	166	166	380	380	178	178	374	374	214	214	209	209	180	184	103	107
Belize BE_010	174	180	201	203	171	171	166	166	376	380	178	178	340	360	214	214	201	201	180	184	103	107
Belize BE_011	166	174	203	205	171	171	166	166	370	380	178	178	374	374	214	214	201	201	180	180	103	107
Belize BE_012	180	184	203	205	171	171	166	166	370	370	178	178	376	376	214	214	201	201	180	184	103	107
Belize BE_013	152	174	191	199	171	171	166	166	370	380	174	182	360	374	214	214	201	227	180	184	103	107
Belize BE_014	180	184	201	203	201	203	164	166	366	380	178	182	374	378	214	214	201	201	178	180	103	107
Belize BE_015	152	152	201	201	171	171	166	166	376	380	174	178	380	380	214	214	201	227	184	184	103	107
Belize BE_016	152	152	201	201	169	173	166	166	366	366	174	178	360	374	214	214	201	225	180	180	103	103
Belize BE_017	174	184	201	201	171	171	166	166	366	380	174	178	360	378	214	214	201	225	180	180	103	103
Belize BE_018	152	174	201	203	171	171	166	166	366	380	174	178	374	374	214	214	201	201	180	180	103	107
Belize BE_019	152	174	201	201	169	169	166	166	366	380	178	178	340	378	208	214	201	201	180	184	103	107
Belize BE_020	152	174	199	201	169	171	166	166	378	380	174	178	374	374	208	214	201	201	180	180	103	107
Belize BE_021	156	162	201	205	171	171	164	166	370	380	174	178	374	374	208	214	201	203	180	180	103	107
Belize BE_022	174	180	203	203	169	171	166	166	366	380	174	182	368	380	214	214	201	201	184	184	103	103
Belize BE_023	152	182	199	201	201	201	166	166	366	380	178	178	374	374	214	214	201	209	180	180	103	107
Belize BE_024	152	174	201	201	169	171	166	166	366	380	174	178	374	374	214	214	201	209	180	180	103	107
Belize BE_025	152	152	201	203	171	171	166	166	366	380	174	178	374	374	214	214	201	201	180	184	103	107
Belize BE_026	174	174	203	203	171	171	166	166	380	380	174	178	360	360	214	214	201	209	180	180	103	107
Belize BE_027	152	152	201	203	175	175	168	170	380	380	178	184	374	374	214	214	201	201	184	184	103	107
Belize BE_028	152	174	201	201	171	201	166	166	380	380	174	174	360	374	214	214	201	227	180	184	103	107
Belize BE_029	152	184	199	201	167	169	166	166	366	380	174	178	362	376	214	216	201	201	180	180	103	107
Belize BE_030	152	184	199	203	171	171	166	166	370	370	178	178	360	360	214	216	201	209	180	184	103	107
Belize BE_031	166	174	201	203	171	201	166	166	366	380	178	182	362	366	214	214	201	225	180	180	103	107
Belize BE_032	152	174	199	203	171	171	166	166	366	380	174	178	360	374	214	214	201	225	184	184	103	107
Belize BE_033	174	174	201	201	171	201	166	166	380	380	174	178	360	380	214	214	201	227	180	180	103	107
Belize BE_034	152	162	199	201	171	171	166	166	366	376	174	174	360	374	214	214	201	209	180	180	103	103
Belize BE_035	152	156	199	205	171	171	166	168	366	380	174	178	360	374	214	214	201	201	184	184	103	107
Belize BE_036	166	174	199	201	171	171	166	166	366	380	178	178	360	376	214	214	201	203	180	184	103	107
Belize BE_037	154	162	199	201	173	173	166	168	366	376	178	178	360	374	214	214	201	201	180	184	103	107
Belize BE_038	152	174	201	207	169	171	166	166	366	380	174	178	374	384	214	214	201	201	180	180	103	103
Belize BE_039	152	152	199	201	171	171	166	166	376	380	178	178	360	360	214	214	209	225	180	184	103	103
Belize BE_040	152	154	199	203	169	171	166	166	376	380	178	178	360	360	214	214	201	201	180	180	103	107
Belize BE_041	152	166	195	199	171	171	164	164	370	370	174	174	360	360	214	214	201	219	184	184	103	107
Belize BE_042	152	174	201	201	171	171	166	166	366	366	174	174	360	374	214	216	201	201	180	180	103	127
Belize BE_043	172	174	201	203	171	171	166	166	376	378	174	178	374	374	214	216	201	203	180	180	103	107
Belize BE_044	152	152	201	203	171	171	166	166	366	366	174	178	360	374	214	214	201	201	180	180	103	107
Belize BE_045	152	174	201	203	169	171	166	166	376	380	174	178	360	374	214	214	201	201	180	180	103	107
Belize BE_046	152	174	199	201	169	201	160	164	376	380	174	174	360	374	214	214	201	201	180	184	103	103
Belize BE_047	152	166	201	203	171	171	166	166	376	380	178	178	360	374	214	214	201	225	180	184	103	103
Belize BE_048	152	174	199	201	171	171	166	166	376	380	178	178	360	360	214	214	201	201	180	180	103	103
Belize BE_049	174	174	203	203	171	171	166	166	376	380	174	178	360	360	214	214	201	201	180	180	103	103
Belize BE_050	152	152	201	203	169	171	166	166	376	380	176	176	360	360	214	214	201	201	180	184	103	103
Belize BE_051	152	186	199	201	171	171	166	166	376	380	174	178	362	374	214	214	201	201	180	184	103	103
Belize BE_052	152	174	199	203	171	171	166	166	376	380	178	178	360	374	214	214	201	225	180	180	103	103
Belize BE_053	166	174	199	201	171	171	166	166	376	380	174	174	360	374	214	214	201	209	184	184	103	103
Belize BE_054	174	174	199	201	171	171	166	166	376	380	178	178	360	374	214	214	201	201	180	184	103	107
Belize BE_055	152	174	201	201	169	201	166	166	376	380	174	178	374	384	214	214	201	201	184	184	103	127
Belize BE_056	152	152	199	201	171	171	166	166	380	380	178	178	360	360	214	214	201	225	180	184	103	103
Belize BE_057	152	182	199	203	171	171	166	166	376	380	178	178	360	360	214	214	201	201	184	184	103	107
Belize BE_058	152	166	201	201	171	171	166	166	376	380	174	174	360	360	214	214	201	219	180	184	103	107
Belize BE_059	174	178	201	203	171	171	166	166	376	380	174	178	374	374	214	214	201	203	184	184	103	103
Belize BE_060	152	174	201	201	171	171	166	166	376	380	178	178	360	374	214	214	201	203	180	184	103	125
Pop	Cj16		Cj18		CJ20		Cj35		Cj109		Cj119		Cj127		Cj131		CU5123		CUJ131		CUD68
Cuba CU_001	154	154	201	201	179	179	166	166	366	374	0	0	358	358	216	216	201	201	176	180	103	107
Cuba CU_002	154	154	201	201	179	179	164	164	374	374	182	182	358	362	216	216	201	219	180	180	103	107
Cuba CU_003	154	154	201	225	179	179	166	166	364	374	178	178	358	362	216	216	201	219	176	180	103	103
Cuba CU_004	154	154	201	201	179	179	166	166	364	364	178	178	358	358	214	216	201	219	180	180	103	107
Cuba CU_005	154	154	201	201	179	179	166	166	364	364	178	178	358	362	214	216	201	219	180	180	105	105
Cuba CU_006	154	154	201	225	173	179	166	166	364	384	184	184	358	358	214	216	201	219	180	180	105	105
Cuba CU_007	154	154	201	201	179	179	166	166	364	388	184	184	358	362	214	216	201	201	180	180	103	107
Cuba CU_008	154	166	201	201	179	179	166	166	364	388	178	178	358	362	214	216	201	201	180	180	105	105
Cuba CU_009	154	154	201	201	179	179	166	166	388	400	178	178	358	358	214	216	201	219	180	180	105	105
Cuba CU_010	154	154	201	225	179	179	166	166	364	388	178	182	358	358	214	216	201	219	180	180	103	107
Cuba CU_011	152	154	201	225	179	179	166	166	370	388	184	184	362	362	214	216	201	219	180	180	105	107
Cuba CU_012	154	154	201	225	179	179	166	166	370	370	0	0	358	362	214	216	201	201	180	180	103	107
Cuba CU_013	154	154	201	201	167	179	166	166	370	400	178	178	358	362	214	216	201	201	180	180	103	107
Cuba CU_014	152	164	201	225	167	179	166	166	400	402	178	178	362	362	216	216	201	219	180	180	103	107
Cuba CU_015	154	166	201	201	167	179	166	166	400	402	178	182	358	358	216	216	201	219	180	180	105	109
Cuba CU_016	152	154	201	225	179	179	166	166	400	402	0	0	358	358	216	216	201	219	180	180	103	107
Cuba CU_017	154	154	201	201	179	179	166	166	370	400	182	182	358	358	216	216	201	219	180	180	103	107
Cuba CU_018	154	166	201	225	167	179	166	166	370	400	178	178	358	358	216	216	201	219	180	180	103	107
Cuba CU_019	152	154	225	225	167	179	166	166	400	402	178	178	358	362	214	216	201	201	180	180	105	107
Cuba CU_020	154	166	201	225	179	179	166	166	400	402	178	178	358	362	214	216	201	201	180	180	105	107
Cuba CU_021	154	154	201	201	167	179	166	166	400	402	182	182	358	362	214	216	201	219	180	180	103	107
Cuba CU_022	154	164	201	205	167	177	166	166	400	402	178	182	358	362	214	216	201	219	180	180	103	107
Cuba CU_023	154	154	201	201	179	179	166	170	394	396	182	182	358	362	214	216	201	219	180	180	103	107
Cuba CU_024	152	166	201	201	179	179	166	166	378	378	178	182	358	362	214	216	201	201	180	180	105	105
Cuba CU_025	154	166	201	225	179	179	166	166	378	396	182	182	358	362	214	216	201	201	180	180	105	109
Cuba CU_026	154	166	201	201	167	179	166	166	378	378	182	182	358	362	214	216	201	219	180	180	103	103
Cuba CU_027	154	166	201	201	167	167	166	166	368	398	182	182	358	362	214	216	201	219	180	180	103	107
Cuba CU_028	154	154	201	201	179	179	166	166	370	370	178	182	358	358	216	216	201	219	180	180	103	107
Cuba CU_029	154	166	201	225	179	179	166	166	376	400	182	182	358	362	216	216	201	219	180	180	103	107
Cuba CU_030	154	166	201	225	167	179	166	166	400	402	178	182	362	362	216	216	201	219	180	180	105	109
Cuba CU_031	154	154	199	225	173	173	172	174	374	374	178	182	362	362	216	216	201	201	180	180	103	107
Cuba CU_032	152	154	225	225	179	179	166	166	374	374	178	182	358	362	216	216	201	201	180	180	105	109
Cuba CU_033	154	166	225	225	179	179	166	166	374	374	178	182	358	362	216	216	201	219	180	180	103	107
Cuba CU_034	154	166	201	225	179	179	166	166	366	374	182	182	358	358	216	216	201	219	180	180	103	107
Cuba CU_035	154	166	201	201	173	173	166	166	374	374	182	182	358	362	216	216	201	219	180	180	105	105
Cuba CU_036	152	154	201	225	179	179	166	166	364	374	182	182	358	362	214	216	201	201	180	180	105	105
Cuba CU_037	152	164	193	197	165	165	164	164	364	364	182	182	358	362	216	216	201	201	180	180	103	107
Cuba CU_038	166	166	201	225	167	179	166	166	364	364	178	182	358	362	216	216	201	219	180	180	105	109
Cuba CU_039	166	166	201	225	179	179	166	166	364	384	178	182	358	362	216	216	201	219	180	180	103	107
Cuba CU_040	150	154	191	199	179	179	166	166	366	374	182	182	358	362	214	216	201	201	176	180	103	107
Cuba CU_041	152	154	225	225	179	185	166	166	364	388	178	182	354	354	216	216	201	201	180	182	103	107
Cuba CU_042	152	166	209	209	179	179	166	166	398	400	178	178	358	358	216	216	201	201	180	182	103	107
Cuba CU_043	154	154	201	201	179	179	166	166	400	402	178	178	356	358	214	216	201	201	174	180	103	107
Cuba CU_044	152	154	201	201	173	175	164	168	372	374	178	178	356	362	214	216	201	219	174	180	103	107
Cuba CU_045	154	154	201	225	167	167	166	166	370	370	176	176	358	362	216	218	201	201	174	180	103	107
Cuba CU_046	150	154	199	203	179	179	168	170	370	370	178	178	358	362	212	214	201	203	176	180	103	107
Cuba CU_047	154	154	201	225	179	179	166	166	398	400	178	178	356	358	214	216	201	219	174	180	103	125
Cuba CU_048	152	154	201	225	179	179	166	166	398	400	178	182	358	362	216	218	201	219	180	180	103	125
Cuba CU_049	154	154	201	201	179	179	166	166	364	364	174	178	356	358	216	216	201	201	174	180	103	125
Cuba CU_050	154	166	199	201	167	179	166	166	398	398	182	182	358	358	214	216	201	219	176	180	103	107
Cuba CU_051	154	166	201	201	179	179	166	166	366	370	182	182	356	358	216	216	201	219	174	180	103	107
Cuba CU_052	152	156	201	201	167	179	166	166	378	378	174	174	362	364	214	216	201	219	180	182	103	107
Cuba CU_053	156	158	199	203	167	179	166	168	376	400	178	184	362	364	214	218	201	219	180	180	103	107
Cuba CU_054	154	154	201	201	201	201	166	166	400	402	178	178	356	358	214	214	201	219	180	180	103	107
Cuba CU_055	154	166	201	201	201	201	166	166	374	374	178	182	362	374	216	218	219	223	180	180	103	107
Cuba CU_056	154	154	201	225	167	179	162	174	364	388	182	182	374	376	212	212	219	219	180	180	103	125
Cuba CU_057	154	154	201	225	201	201	166	166	374	400	182	182	340	364	214	216	227	227	180	180	103	107
Cuba CU_058	154	154	201	201	167	179	166	166	398	400	178	182	362	364	214	216	201	201	174	174	103	125
Cuba CU_059	154	166	201	201	179	179	166	166	400	400	178	184	358	362	214	216	201	219	180	180	103	107
Cuba CU_060	154	166	201	225	201	201	166	166	398	400	178	182	356	358	214	214	201	201	176	182	103	125
Pop	Cj16		Cj18		CJ20		Cj35		Cj109		Cj119		Cj127		Cj131		CU5123		CUJ131		CUD68
Jamaica JA_001	154	154	201	203	171	171	164	164	366	366	178	182	340	392	214	216	225	227	174	180	103	103
Jamaica JA_002	152	152	199	199	167	167	166	166	398	400	182	182	340	392	216	216	201	201	180	180	103	103
Jamaica JA_003	152	154	201	203	167	167	164	166	398	400	178	182	340	392	208	208	201	201	180	180	103	125
Jamaica JA_004	152	154	199	201	169	169	166	166	398	400	182	184	340	392	208	208	201	219	168	170	103	103
Jamaica JA_005	150	154	199	203	173	173	164	168	398	400	176	178	340	340	212	212	203	207	180	180	103	103
Jamaica JA_006	152	152	199	225	169	169	164	168	396	400	178	178	340	392	208	214	203	207	180	180	103	103
Jamaica JA_007	152	152	199	199	167	167	164	166	370	370	182	184	348	392	216	216	223	227	180	180	103	103
Jamaica JA_008	154	154	199	225	167	167	166	166	370	370	182	184	340	392	216	216	197	197	168	170	103	103
Jamaica JA_009	154	154	197	199	169	169	162	166	370	370	174	178	340	392	210	210	197	197	180	180	103	103
Jamaica JA_010	154	154	199	203	169	169	166	166	370	398	174	178	340	392	216	216	203	207	180	180	103	103
Jamaica JA_011	154	156	195	197	173	173	160	162	370	398	182	182	340	392	216	216	223	227	180	180	103	103
Jamaica JA_012	152	154	199	199	167	167	166	166	400	400	174	180	392	394	210	210	197	197	184	184	103	103
Jamaica JA_013	152	152	197	199	167	167	162	166	398	400	176	180	392	394	212	212	197	197	180	180	103	103
Jamaica JA_014	152	152	199	199	167	179	166	166	398	400	182	184	392	394	216	216	197	197	174	180	103	103
Jamaica JA_015	154	166	199	199	177	181	166	166	370	370	182	184	340	364	202	202	223	227	174	174	103	103
Jamaica JA_016	154	156	199	199	165	165	164	166	370	370	182	184	348	392	216	216	223	227	176	180	103	103
Jamaica JA_017	152	152	199	199	167	167	164	166	370	370	182	184	392	394	216	216	197	197	180	180	103	103
Jamaica JA_018	154	154	199	199	167	167	166	166	370	370	184	184	392	394	214	214	201	227	180	180	103	103
Jamaica JA_019	152	152	199	199	167	179	166	166	370	398	178	184	340	392	214	214	223	227	174	180	103	103
Jamaica JA_020	152	154	199	199	167	167	160	164	370	398	184	184	340	392	216	216	201	227	174	174	103	103
Jamaica JA_021	152	152	199	199	167	167	166	166	370	398	184	184	340	392	216	216	201	227	174	174	103	103
Jamaica JA_022	152	154	199	203	167	167	166	166	370	398	178	184	340	340	214	214	201	227	180	180	103	103
Jamaica JA_023	152	154	199	199	167	179	166	166	370	370	182	182	340	392	216	216	201	227	174	180	103	103
Jamaica JA_024	152	154	199	199	167	167	166	166	400	400	182	182	340	392	216	216	201	227	174	174	103	103
Jamaica JA_025	152	154	199	199	167	167	166	166	400	400	178	184	340	392	216	216	201	227	174	174	103	125
Jamaica JA_026	154	154	199	203	179	179	166	166	370	370	178	184	392	394	216	216	201	227	174	174	103	125
Jamaica JA_027	152	154	199	199	167	167	166	166	370	370	184	184	392	394	214	216	201	227	174	180	103	103
Jamaica JA_028	154	154	199	203	167	179	166	166	370	398	178	178	340	392	216	216	201	201	174	180	103	125
Jamaica JA_029	152	152	199	199	167	167	166	166	370	398	178	178	392	394	214	214	201	201	174	174	103	103
Jamaica JA_030	152	154	199	199	167	167	166	166	370	398	178	184	392	394	216	216	201	227	174	174	103	125
Jamaica JA_031	154	154	199	199	179	179	164	174	370	398	178	184	392	394	216	216	219	225	174	174	103	103
Jamaica JA_032	152	152	199	199	173	201	166	166	370	398	178	184	392	394	216	216	219	225	174	174	103	103
Jamaica JA_033	152	152	199	199	179	179	166	166	398	400	178	184	392	394	216	216	227	227	174	174	103	125
Jamaica JA_034	152	152	199	199	167	167	166	166	398	400	178	182	392	394	216	216	201	201	174	174	103	103
Jamaica JA_035	152	152	199	199	167	167	166	166	398	400	178	182	392	394	216	216	201	227	174	174	103	103
Jamaica JA_036	152	152	199	199	167	167	164	170	398	400	178	182	392	394	216	216	219	225	174	174	103	103
Jamaica JA_037	154	154	199	201	167	179	166	166	398	400	184	184	392	394	216	216	219	225	174	180	103	103
Jamaica JA_038	152	154	199	203	167	179	166	166	370	398	184	184	392	394	216	216	227	227	174	180	103	103
Jamaica JA_039	152	154	199	203	167	173	166	166	370	398	178	178	392	394	214	216	227	227	174	180	103	103
Jamaica JA_040	152	152	199	203	167	179	166	166	370	398	178	178	392	394	216	216	227	227	174	180	103	103
Jamaica JA_041	152	154	199	199	167	167	166	166	370	398	178	180	392	394	216	216	227	227	174	180	103	103
Jamaica JA_042	152	154	199	199	167	179	166	166	370	398	184	184	392	394	216	216	227	227	174	180	103	103
Jamaica JA_043	152	152	199	203	167	179	166	166	398	400	184	184	392	394	216	216	227	227	174	174	103	103
Jamaica JA_044	152	152	199	203	167	179	166	166	370	398	184	184	340	392	216	216	219	225	174	180	103	103
Jamaica JA_045	152	152	199	203	167	179	166	166	370	398	182	184	340	392	216	216	219	225	174	180	103	103
Jamaica JA_046	152	152	199	203	179	179	166	166	370	398	178	182	392	394	216	216	219	225	180	180	103	103
Jamaica JA_047	152	154	199	199	167	167	166	166	398	400	178	182	340	392	216	216	219	225	180	180	103	103
Jamaica JA_048	152	152	199	199	167	169	166	168	398	400	184	184	392	394	208	216	219	219	174	174	103	103
Jamaica JA_049	152	152	199	199	167	179	166	166	370	398	184	184	392	394	216	216	197	197	174	174	103	103
Jamaica JA_050	152	158	199	199	173	181	166	166	400	400	184	184	392	394	216	216	223	227	174	174	103	103
Jamaica JA_051	152	154	201	205	167	171	166	166	370	370	178	182	392	394	216	216	223	227	174	174	103	103
Jamaica JA_052	152	154	199	203	167	167	166	166	366	380	178	184	392	394	216	216	197	197	174	174	103	103
Jamaica JA_053	152	154	199	199	167	167	166	166	370	370	178	178	392	394	216	216	201	227	174	174	103	103
Jamaica JA_054	152	158	199	205	171	171	166	166	398	400	184	184	392	394	216	216	227	227	174	174	103	103
Jamaica JA_055	152	152	195	199	203	203	166	166	398	400	184	184	392	394	216	216	201	209	174	174	103	103
Jamaica JA_056	152	152	191	195	167	173	166	168	398	400	184	184	392	394	216	216	227	227	174	174	103	103
Jamaica JA_057	154	154	199	203	167	179	166	166	400	400	178	184	392	394	216	216	201	209	174	174	103	103
Jamaica JA_058	154	162	199	199	167	167	166	166	370	370	182	182	340	392	206	214	227	227	174	180	103	103
Jamaica JA_059	152	154	199	199	169	169	162	164	366	380	174	178	374	376	214	214	201	209	180	180	103	103
Jamaica JA_060	152	152	199	199	165	167	166	166	370	370	176	176	392	394	216	216	227	227	180	180	103	103
Jamaica JA_061	152	154	199	199	169	171	166	166	370	370	178	178	374	376	214	216	227	227	180	180	103	103
Jamaica JA_062	152	152	199	203	167	179	166	166	398	400	178	178	392	394	216	216	223	227	180	180	103	103
Jamaica JA_063	152	154	199	199	167	167	164	166	398	400	184	184	392	394	214	216	223	227	174	174	103	103
Jamaica JA_064	152	152	199	203	169	181	166	166	370	370	182	184	340	392	214	216	223	223	180	180	103	103
Jamaica JA_065	152	154	201	225	167	179	164	166	370	370	182	184	392	394	216	216	223	227	174	174	103	103
Jamaica JA_066	154	156	201	201	167	179	166	166	370	370	182	182	364	364	216	216	223	223	180	180	103	103
Jamaica JA_067	152	156	201	201	177	179	166	166	370	370	182	182	364	364	216	216	223	227	174	174	103	103
Jamaica JA_068	156	166	199	201	167	179	166	166	374	374	182	182	364	364	216	216	223	227	180	180	103	107
Jamaica JA_069	156	166	201	201	179	179	164	166	364	364	178	178	364	364	216	216	223	227	174	174	103	107
Jamaica JA_070	156	156	201	225	167	179	166	166	366	370	178	182	364	364	216	216	223	227	180	180	103	103
Jamaica JA_071	154	156	199	201	167	175	164	164	366	370	178	182	364	364	214	216	223	227	174	174	103	103
Jamaica JA_072	152	166	201	201	167	179	166	166	370	370	182	182	348	364	216	216	201	201	174	174	103	125
Jamaica JA_073	156	156	201	201	167	179	164	166	370	370	178	182	364	364	216	216	201	225	174	174	103	125
Jamaica JA_074	152	166	199	225	167	179	164	166	370	370	178	182	392	394	216	216	201	201	174	174	103	103
Jamaica JA_075	152	156	199	225	167	167	164	164	370	370	178	182	340	364	216	216	201	201	174	174	103	103
Jamaica JA_076	152	152	199	199	167	179	166	166	370	370	178	182	392	394	214	216	201	225	174	174	103	125
Jamaica JA_077	156	166	199	199	179	179	166	166	398	400	182	182	364	364	216	216	201	201	180	180	103	125
Jamaica JA_078	152	156	199	201	179	179	166	166	398	400	182	182	364	364	216	216	201	219	180	180	103	103
Jamaica JA_079	154	156	199	201	169	173	164	166	398	400	182	182	358	364	214	216	201	225	174	180	103	103
Jamaica JA_080	154	156	201	225	177	179	164	164	370	370	182	182	392	394	216	216	201	219	174	180	103	103
Jamaica JA_081	152	152	199	199	167	179	164	166	370	370	182	182	392	394	216	216	201	219	174	180	103	107
Jamaica JA_082	154	154	201	201	167	169	166	166	398	400	182	182	358	374	214	216	201	225	174	180	103	107
Jamaica JA_083	152	166	201	201	167	177	166	166	398	400	182	184	364	364	216	216	201	219	174	180	103	103
Jamaica JA_084	152	166	199	225	167	177	164	166	370	370	182	182	348	392	214	214	219	223	180	180	103	103
Jamaica JA_085	152	154	199	225	167	179	166	166	370	370	182	184	358	392	216	216	219	219	174	176	103	103
Jamaica JA_086	152	154	199	203	167	169	164	166	366	398	178	182	340	392	214	216	201	227	174	180	103	103
Jamaica JA_087	152	152	199	225	167	179	164	166	366	398	178	184	392	394	216	216	201	219	180	180	103	103
Jamaica JA_088	152	152	201	225	181	181	166	166	370	370	178	184	364	364	216	216	219	223	174	176	103	103
Jamaica JA_089	152	152	199	225	167	167	164	166	370	370	178	184	348	348	216	216	219	219	174	180	103	103
Jamaica JA_090	152	152	199	199	167	203	164	166	366	398	178	178	392	394	216	216	201	227	180	180	103	103
Jamaica JA_091	152	152	201	201	177	179	164	164	398	400	182	182	340	364	216	216	219	223	174	176	103	103
Jamaica JA_092	152	154	199	203	167	177	166	166	398	400	184	184	392	394	214	216	219	223	174	180	103	103
Jamaica JA_093	152	154	199	203	167	179	166	166	370	374	184	188	364	392	216	216	219	223	180	180	103	103
Jamaica JA_094	152	154	199	203	167	191	166	166	370	374	182	184	392	394	216	216	201	225	174	176	103	103
Jamaica JA_095	152	152	199	203	167	167	166	166	370	374	182	184	392	394	216	216	201	225	174	180	103	103
Jamaica JA_096	152	152	199	199	167	169	166	166	370	374	182	184	374	394	214	216	219	223	174	176	103	103
Jamaica JA_097	152	152	199	203	167	167	166	166	370	370	182	184	392	394	216	216	219	223	174	180	103	103
Jamaica JA_098	152	152	199	203	167	179	166	166	370	370	182	184	340	340	216	216	219	223	174	180	103	103
Jamaica JA_099	152	154	199	199	167	167	166	166	400	400	182	184	392	394	216	216	201	201	174	180	103	103
Jamaica JA_100	152	154	201	225	167	167	166	166	400	400	182	182	374	392	216	216	219	223	174	180	103	103
Jamaica JA_101	152	154	199	225	167	179	166	166	400	400	182	182	392	394	216	216	219	223	174	180	103	103
Jamaica JA_102	152	154	199	203	179	179	166	166	400	400	182	182	392	394	216	216	219	223	174	180	103	103
